# Supplementary material for: Two new species of freshwater crabs of the genera Eosamon Yeo & Ng, 2007 and Indochinamon Yeo & Ng, 2007 (Crustacea, Brachyura, Potamidae) from southern Yunnan, China
Source: Zookeys. 2020 Oct 28;980:1–21. doi: 10.3897/zookeys.980.52186 (PMC7642192; doi:10.3897/zookeys.980.52186)
Supplement: XML Treatment for Eosamon daiae [file zookeys.980.52186-treatment1.xml]

<!DOCTYPE tp:taxon-treatment
  PUBLIC "-//TaxonX//DTD Taxonomic Treatment Publishing DTD v0 20100105//EN" "tax-treatment-NSO.dtd">
<tp:taxon-treatment xmlns:tp="http://www.plazi.org/taxpub"><tp:treatment-meta><kwd-group><label>Taxon classification</label><kwd><named-content xmlns:xlink="http://www.w3.org/1999/xlink" content-type="kingdom">Plantae</named-content></kwd><kwd><named-content xmlns:xlink="http://www.w3.org/1999/xlink" content-type="order">Decapoda</named-content></kwd><kwd><named-content xmlns:xlink="http://www.w3.org/1999/xlink" content-type="family">Potamidae</named-content></kwd></kwd-group><mixed-citation publication-type="journal"><person-group><name><surname>Zhang</surname><given-names>Zewei</given-names></name><name><surname>Pan</surname><given-names>Da</given-names></name><name><surname>Hao</surname><given-names>Xiyang</given-names></name><name><surname>Sun</surname><given-names>Hongying</given-names></name></person-group><article-title>Two new species of freshwater crabs of the genera <italic><tp:taxon-name><tp:taxon-name-part taxon-name-part-type="genus" reg="Eosamon">Eosamon</tp:taxon-name-part></tp:taxon-name></italic> Yeo &amp; Ng, 2007 and <italic><tp:taxon-name><tp:taxon-name-part taxon-name-part-type="genus" reg="Indochinamon">Indochinamon</tp:taxon-name-part></tp:taxon-name></italic> Yeo &amp; Ng, 2007 (<tp:taxon-name><tp:taxon-name-part taxon-name-part-type="subphylum">Crustacea</tp:taxon-name-part></tp:taxon-name>, <tp:taxon-name><tp:taxon-name-part taxon-name-part-type="infraorder">Brachyura</tp:taxon-name-part></tp:taxon-name>, <tp:taxon-name><tp:taxon-name-part taxon-name-part-type="family">Potamidae</tp:taxon-name-part></tp:taxon-name>) from southern Yunnan, China</article-title><source>Zookeys</source><day>28</day><month>10</month><year>2020</year><volume>980</volume><fpage>1</fpage><lpage>21</lpage><pub-id pub-id-type="doi">10.3897/zookeys.980.52186</pub-id></mixed-citation></tp:treatment-meta><tp:nomenclature><tp:taxon-name><object-id xmlns:xlink="http://www.w3.org/1999/xlink" content-type="arpha" xlink:type="simple">FA288484-0745-5688-BE82-236F51922D6D</object-id>
                <tp:taxon-name-part taxon-name-part-type="genus" reg="Eosamon">Eosamon</tp:taxon-name-part>
                <tp:taxon-name-part taxon-name-part-type="species" reg="daiae">daiae</tp:taxon-name-part>
                <object-id xmlns:xlink="http://www.w3.org/1999/xlink" content-type="zoobank" xlink:type="simple">http://zoobank.org/3753C63F-4E88-4650-AC9D-D21A2A8880B7</object-id>
              </tp:taxon-name><tp:taxon-authority>Zhang &amp; Sun</tp:taxon-authority><tp:taxon-status xmlns:xlink="http://www.w3.org/1999/xlink" xlink:type="simple">sp. nov.</tp:taxon-status><xref ref-type="fig" rid="F2">Figs 2</xref><xref ref-type="fig" rid="F3">, 3</xref><xref ref-type="fig" rid="F4">, 4</xref><xref ref-type="fig" rid="F5">, 5</xref><xref ref-type="fig" rid="F6">, 6</xref></tp:nomenclature><tp:treatment-sec sec-type="material" id="SECID0EHCBG"><title>Material examined.</title><p><bold><italic>Holotype</italic></bold>: China • 1 male, 26.6 × 22.2 mm, <named-content xmlns:xlink="http://www.w3.org/1999/xlink" content-type="dwc:institutional_code" xlink:type="simple">NNU</named-content> 190503; Yunnan Province, Dehong Prefecture, Longchuan County, Longba Town, Bangyang Village; <named-content xmlns:xlink="http://www.w3.org/1999/xlink" content-type="dwc:verbatimCoordinates" xlink:type="simple"><named-content content-type="geo-json" specific-use="{&#34;type&#34;:&#34;Point&#34;,&#34;coordinates&#34;:[97.798889,24.304167]}" id="NCID0E4CBG" xlink:type="simple">24°18'15"N, 97°47'56"E</named-content></named-content>; 998 m a.s.l.; 5 May 2019; leg. Xiyang Hao &amp; Zewei Zhang. <bold><italic>Paratypes</italic></bold>: China • 1 female, 20.1 × 16.5 mm, <named-content xmlns:xlink="http://www.w3.org/1999/xlink" content-type="dwc:institutional_code" xlink:type="simple">NNU</named-content> 190505; same data as holotype • 1 male, 24.8 × 20.4 mm, <named-content xmlns:xlink="http://www.w3.org/1999/xlink" content-type="dwc:institutional_code" xlink:type="simple">NNU</named-content> 190504; same data as holotype. Other material: China • 3 males, 20.9 × 17.5 mm, <named-content xmlns:xlink="http://www.w3.org/1999/xlink" content-type="dwc:institutional_code" xlink:type="simple">NNU</named-content> 190401, 23.0 × 19.3 mm, <named-content xmlns:xlink="http://www.w3.org/1999/xlink" content-type="dwc:institutional_code" xlink:type="simple">NNU</named-content> 190402, 21.5 × 17.8 mm, <named-content xmlns:xlink="http://www.w3.org/1999/xlink" content-type="dwc:institutional_code" xlink:type="simple">NNU</named-content> 190403; same data as holotype. CHINA • 1 female, 19.7 × 16.5 mm, <named-content xmlns:xlink="http://www.w3.org/1999/xlink" content-type="dwc:institutional_code" xlink:type="simple">NNU</named-content> 190407; Yunnan Province, Ruili City, Nongdao Town, Dengga Village; <named-content xmlns:xlink="http://www.w3.org/1999/xlink" content-type="dwc:verbatimCoordinates" xlink:type="simple"><named-content content-type="geo-json" specific-use="{&#34;type&#34;:&#34;Point&#34;,&#34;coordinates&#34;:[97.798889,23.930833]}" id="NCID0EYEBG" xlink:type="simple">23°55'51"N, 97°47'56"E</named-content></named-content>; 887 m a.s.l.; 4 May 2019, leg. Xiyang Hao &amp; Zewei Zhang.</p></tp:treatment-sec><tp:treatment-sec sec-type="material" id="SECID0E4EBG"><title>Comparative material.</title><p><italic><tp:taxon-name><tp:taxon-name-part taxon-name-part-type="genus" reg="Eosamon">Eosamon</tp:taxon-name-part> <tp:taxon-name-part taxon-name-part-type="species" reg="tumidum">tumidum</tp:taxon-name-part></tp:taxon-name></italic> (Wood-Mason, 1871): China • 1 male, 23.2 × 18.7 mm, IZCAS CB11382; Yunnan Province, Sipaishan; 1964; <italic><tp:taxon-name><tp:taxon-name-part taxon-name-part-type="genus" reg="Eosamon">Eosamon</tp:taxon-name-part> <tp:taxon-name-part taxon-name-part-type="species" reg="tengchongense">tengchongense</tp:taxon-name-part></tp:taxon-name></italic> (Dai &amp; Chen, 1985): China • 1 male, 37.9 × 30.1 mm, <named-content xmlns:xlink="http://www.w3.org/1999/xlink" content-type="dwc:institutional_code" xlink:type="simple">NNU</named-content> 193261; Yunnan Province, Lianghe County; 9 May 2019; leg. Xiyang Hao &amp; Zewei Zhang; <italic><tp:taxon-name><tp:taxon-name-part taxon-name-part-type="genus" reg="Eosamon">Eosamon</tp:taxon-name-part> <tp:taxon-name-part taxon-name-part-type="species" reg="lushuiense">lushuiense</tp:taxon-name-part></tp:taxon-name></italic> (Dai &amp; Chen, 1985): China • 1 male, 23.7 × 19.9 mm, <named-content xmlns:xlink="http://www.w3.org/1999/xlink" content-type="dwc:institutional_code" xlink:type="simple">NNU</named-content> 162821; Yunnan Province, Lushui City; 4 May 2016; leg. Kelin Chu, Pengfei Wang &amp; Hongying Sun.</p></tp:treatment-sec><tp:treatment-sec sec-type="diagnosis" id="SECID0EUGBG"><title>Diagnosis.</title><p>Carapace slightly broader than long, dorsal surface strongly convex, densely pitted (Fig. <xref ref-type="fig" rid="F2">2A</xref>). Third maxilliped exopod reaching proximal 1/3 of merus length, with long flagellum (Fig. <xref ref-type="fig" rid="F3">3A</xref>). Male pleon triangular, lateral margin almost straight (Fig. <xref ref-type="fig" rid="F2">2C</xref>), G1 subterminal segment broad, terminal segment relatively short, clearly sinuous, inferior margin of terminal segment straighter than superior margin, tip of terminal segment gradually tapering to a sharp tip (Fig. <xref ref-type="fig" rid="F3">3F</xref>), subterminal segment about 3.3 times as long as terminal segment (Fig. <xref ref-type="fig" rid="F3">3B, C</xref>). G1 strongly curved outwards, not reaching pleonal locking mechanism <italic>in situ</italic> (Fig. <xref ref-type="fig" rid="F3">3E</xref>). Female pleon ovate (Fig. <xref ref-type="fig" rid="F4">4A</xref>), vulvae on suture between thoracic sternites 5/6, ovate, opening inner upwards, vulvar cover margin slightly arched (Fig. <xref ref-type="fig" rid="F4">4B</xref>).</p><fig id="F2" position="float" orientation="portrait"><object-id xmlns:xlink="http://www.w3.org/1999/xlink" content-type="doi" xlink:type="simple">10.3897/zookeys.980.52186.figure2</object-id><object-id xmlns:xlink="http://www.w3.org/1999/xlink" content-type="arpha" xlink:type="simple">732ED11A-C5A7-5501-B21D-E1BF271190CE</object-id><label>Figure 2.</label><caption><p><italic><tp:taxon-name><tp:taxon-name-part taxon-name-part-type="genus" reg="Eosamon">Eosamon</tp:taxon-name-part> <tp:taxon-name-part taxon-name-part-type="species" reg="daiae">daiae</tp:taxon-name-part></tp:taxon-name></italic> sp. nov. holotype, male, 26.6 × 22.2 mm, <named-content xmlns:xlink="http://www.w3.org/1999/xlink" content-type="dwc:institutional_code" xlink:type="simple">NNU</named-content> 190503 <bold>A</bold> dorsal view <bold>B</bold> frontal view of cephalothorax <bold>C</bold> ventral view showing anterior thoracic sternum and pleon. Scale bars: 1.0 cm.</p></caption><graphic xmlns:xlink="http://www.w3.org/1999/xlink" xlink:href="zookeys-980-001-g002.jpg" position="float" orientation="portrait" xlink:type="simple" id="oo_467891.jpg"><uri content-type="original_file" xlink:type="simple">https://binary.pensoft.net/fig/467891</uri></graphic></fig><fig id="F3" position="float" orientation="portrait"><object-id xmlns:xlink="http://www.w3.org/1999/xlink" content-type="doi" xlink:type="simple">10.3897/zookeys.980.52186.figure3</object-id><object-id xmlns:xlink="http://www.w3.org/1999/xlink" content-type="arpha" xlink:type="simple">462785A1-67B2-518B-B833-62009D32BC71</object-id><label>Figure 3.</label><caption><p><italic><tp:taxon-name><tp:taxon-name-part taxon-name-part-type="genus" reg="Eosamon">Eosamon</tp:taxon-name-part> <tp:taxon-name-part taxon-name-part-type="species" reg="daiae">daiae</tp:taxon-name-part></tp:taxon-name></italic> sp. nov. holotype, male, 26.6 × 22.2 mm, <named-content xmlns:xlink="http://www.w3.org/1999/xlink" content-type="dwc:institutional_code" xlink:type="simple">NNU</named-content> 190503 <bold>A</bold> left third maxilliped <bold>B</bold> left G1 (ventral view) <bold>C</bold> left G1 (dorsal view) <bold>D</bold> left G2 <bold>E</bold> sterno-abdominal cavity with G1 <italic>in situ</italic><bold>F</bold> G1 terminal segment (ventral view). Scale bars: 1.0 mm.</p></caption><graphic xmlns:xlink="http://www.w3.org/1999/xlink" xlink:href="zookeys-980-001-g003.jpg" position="float" orientation="portrait" xlink:type="simple" id="oo_467892.jpg"><uri content-type="original_file" xlink:type="simple">https://binary.pensoft.net/fig/467892</uri></graphic></fig><fig id="F4" position="float" orientation="portrait"><object-id xmlns:xlink="http://www.w3.org/1999/xlink" content-type="doi" xlink:type="simple">10.3897/zookeys.980.52186.figure4</object-id><object-id xmlns:xlink="http://www.w3.org/1999/xlink" content-type="arpha" xlink:type="simple">27DA6129-4074-5746-BA9E-41953E711A5B</object-id><label>Figure 4.</label><caption><p><italic><tp:taxon-name><tp:taxon-name-part taxon-name-part-type="genus" reg="Eosamon">Eosamon</tp:taxon-name-part> <tp:taxon-name-part taxon-name-part-type="species" reg="daiae">daiae</tp:taxon-name-part></tp:taxon-name></italic> sp. nov. paratype, female, 20.1 × 16.5 mm, <named-content xmlns:xlink="http://www.w3.org/1999/xlink" content-type="dwc:institutional_code" xlink:type="simple">NNU</named-content> 190505 <bold>A</bold> abdomen <bold>B</bold> vulvae. Scale bars: 1.0 cm (<bold>A</bold>); 1.0 mm (<bold>B</bold>).</p></caption><graphic xmlns:xlink="http://www.w3.org/1999/xlink" xlink:href="zookeys-980-001-g004.jpg" position="float" orientation="portrait" xlink:type="simple" id="oo_467893.jpg"><uri content-type="original_file" xlink:type="simple">https://binary.pensoft.net/fig/467893</uri></graphic></fig></tp:treatment-sec><tp:treatment-sec sec-type="description" id="SECID0EYLBG"><title>Description.</title><p>Carapace about 1.2 times broader than long (<italic>N</italic> = 6), subquadrate, dorsal surface strongly convex transversely and longitudinally, punctate, smooth, regions distinctly defined (Fig. <xref ref-type="fig" rid="F2">2A</xref>); anterolateral region lined with granules; posterolateral margin with rugae (Fig. <xref ref-type="fig" rid="F2">2A</xref>); cervical groove and H-shaped groove between gastric and cardiac regions deep, distinct (Fig. <xref ref-type="fig" rid="F2">2A</xref>). Epigastric region distinct, separated by narrow groove (Fig. <xref ref-type="fig" rid="F2">2A</xref>). Postfrontal lobe slightly convex, separated medially by Y-shaped groove extending to frontal region (Fig. <xref ref-type="fig" rid="F2">2A</xref>). Front deflexed downwards, postorbital region distinctly concave (Fig. <xref ref-type="fig" rid="F2">2A, B</xref>). Dorsal orbital margin ridged, external orbital angle triangular, epibranchial tooth pointed, clearly demarcated from external orbital tooth by gap; supraorbital and infraorbital margins cristate (Fig. <xref ref-type="fig" rid="F2">2A, B</xref>). Branchial regions relatively flat, smooth with dense dots (Fig. <xref ref-type="fig" rid="F2">2A</xref>). Pterygostomial regions smooth with several granules; epistome lateral margins sinuous; median lobe triangular (Fig. <xref ref-type="fig" rid="F2">2B</xref>).</p><p>Third maxilliped merus about 1.2 times as broad as long, trapezoidal, with median depression; ischium about 1.2 times as long as broad, rectangular, with distinct median sulcus; exopod reaching proximal 1/3 of merus length with flagellum (Fig. <xref ref-type="fig" rid="F3">3A</xref>).</p><p>Chelipeds slightly unequal; merus trigonal in cross section, margins crenulated (Fig. <xref ref-type="fig" rid="F2">2A</xref>); carpus with sharp spine on inner-distal angle, with spinule at base and striae (Fig. <xref ref-type="fig" rid="F2">2A</xref>); manus of major chela with convex granules, about 1.5 times as long as high (Fig. <xref ref-type="fig" rid="F2">2A</xref>); dactylus bent inwards (Fig. <xref ref-type="fig" rid="F2">2A</xref>), gap narrow when fingers closed, cutting edge lined with irregular sized teeth (Fig. <xref ref-type="fig" rid="F2">2A</xref>).</p><p>Ambulatory legs relatively stout, dactylus slender with spine-like setae (Fig. <xref ref-type="fig" rid="F2">2A</xref>); second ambulatory leg merus about 1.3 times as long as dactylus; last leg with propodus about 1.7 times as long as broad, slightly shorter than dactylus (Fig. <xref ref-type="fig" rid="F2">2A</xref>).</p><p>Male thoracic sternum generally smooth and pitted; sternites 3, 4 fused without median suture (Fig. <xref ref-type="fig" rid="F2">2C</xref>). Female thoracic sternum wider, sutures the same as male.</p><p>Male pleon triangular, third somite widest; sixth somite about 2.2 times broader than long; telson triangular, with about 1.3 times as broad as long; the lateral margin of pleon almost straight (Fig. <xref ref-type="fig" rid="F2">2C</xref>); sterno-pleonal cavity reaching anteriorly to level of mid-length of cheliped coxae bases, broad, deep, median longitudinal groove between sternites 7, 8 long (Fig. <xref ref-type="fig" rid="F3">3E</xref>). Female pleon ovate, surface pitted; sixth somite about 2.8 times as broad as long; telson semicircular, terminal gently protuberant, about 2.3 times as broad as long (Fig. <xref ref-type="fig" rid="F4">4A</xref>).</p><p>G1 stout, tip of terminal segment not reaching pleonal locking mechanism <italic>in situ</italic> (Fig. <xref ref-type="fig" rid="F3">3E</xref>); subterminal segment stout, about 3.3 times as long as terminal segment (Fig. <xref ref-type="fig" rid="F3">3B, C</xref>); G1 terminal segment cone-shape, bent outwards, inferior margin of terminal segment straighter than superior margin, tip of G1 terminal segment gradually tapering to sharp tip (Fig. <xref ref-type="fig" rid="F3">3F</xref>). G2 slightly longer than G1, basal segment about 2.1 times as long as distal segment (Fig. <xref ref-type="fig" rid="F3">3D</xref>). Female vulvae on suture between thoracic sternites 5/6, ovate, opening inwards towards the median of the cavity, vulvar cover slightly arched (Fig. <xref ref-type="fig" rid="F4">4B</xref>).</p></tp:treatment-sec><tp:treatment-sec sec-type="Live coloration" id="SECID0EWPBG"><title>Live coloration.</title><p>Carapace is usually dark brown, while chelipeds and ambulatory legs are usually light brown in life.</p></tp:treatment-sec><tp:treatment-sec sec-type="etymology" id="SECID0E2PBG"><title>Etymology.</title><p>The species is named after the late Prof. Aiyun Dai, who made a huge contribution to freshwater crab studies in China during her lifetime.</p></tp:treatment-sec><tp:treatment-sec sec-type="remarks" id="SECID0EAQBG"><title>Remarks.</title><p><italic><tp:taxon-name><tp:taxon-name-part taxon-name-part-type="genus" reg="Eosamon">Eosamon</tp:taxon-name-part> <tp:taxon-name-part taxon-name-part-type="species" reg="daiae">daiae</tp:taxon-name-part></tp:taxon-name></italic> sp. nov. can be distinguished from other <italic><tp:taxon-name><tp:taxon-name-part taxon-name-part-type="genus" reg="Eosamon">Eosamon</tp:taxon-name-part></tp:taxon-name></italic> species by the combination of male abdomen with straight lateral margins, relatively broad G1 subterminal segment, conical and straight G1 terminal segment, the superior margin of G1 terminal segment curved and the inferior margin of G1 terminal segment comparatively straight.</p><p><italic><tp:taxon-name><tp:taxon-name-part taxon-name-part-type="genus" reg="Eosamon">Eosamon</tp:taxon-name-part> <tp:taxon-name-part taxon-name-part-type="species" reg="daiae">daiae</tp:taxon-name-part></tp:taxon-name></italic> sp. nov. is morphologically and geographically closest to <italic><tp:taxon-name><tp:taxon-name-part taxon-name-part-type="genus" reg="Eosamon">E.</tp:taxon-name-part> <tp:taxon-name-part taxon-name-part-type="species" reg="tumidum">tumidum</tp:taxon-name-part></tp:taxon-name></italic> (Wood-Mason, 1871), <italic><tp:taxon-name><tp:taxon-name-part taxon-name-part-type="genus" reg="Eosamon">E.</tp:taxon-name-part> <tp:taxon-name-part taxon-name-part-type="species" reg="tengchongense">tengchongense</tp:taxon-name-part></tp:taxon-name></italic> (Dai &amp; Chen, 1985) and <italic><tp:taxon-name><tp:taxon-name-part taxon-name-part-type="genus" reg="Eosamon">E.</tp:taxon-name-part> <tp:taxon-name-part taxon-name-part-type="species" reg="lushuiense">lushuiense</tp:taxon-name-part></tp:taxon-name></italic> (Dai &amp; Chen, 1985). These species are characterized by a male abdomen with straight lateral margins and superficially similar G1 structure (Fig. <xref ref-type="fig" rid="F5">5</xref>). But <italic><tp:taxon-name><tp:taxon-name-part taxon-name-part-type="genus" reg="Eosamon">Eosamon</tp:taxon-name-part> <tp:taxon-name-part taxon-name-part-type="species" reg="daiae">daiae</tp:taxon-name-part></tp:taxon-name></italic> sp. nov. can be distinguished by the fact that the superior margin of G1 terminal segment is curved and the inferior margin is comparatively straight (Fig. <xref ref-type="fig" rid="F3">3F</xref>, <xref ref-type="fig" rid="F5">5A</xref>) (versus superior margin comparatively straight and inferior margin slightly curved in both <italic><tp:taxon-name><tp:taxon-name-part taxon-name-part-type="genus" reg="Eosamon">E.</tp:taxon-name-part> <tp:taxon-name-part taxon-name-part-type="species" reg="tumidum">tumidum</tp:taxon-name-part></tp:taxon-name></italic> and <italic><tp:taxon-name><tp:taxon-name-part taxon-name-part-type="genus" reg="Eosamon">E.</tp:taxon-name-part> <tp:taxon-name-part taxon-name-part-type="species" reg="lushuiense">lushuiense</tp:taxon-name-part></tp:taxon-name></italic>, Fig. <xref ref-type="fig" rid="F5">5B, C</xref>; outer and inner margins all comparatively curved in <italic><tp:taxon-name><tp:taxon-name-part taxon-name-part-type="genus" reg="Eosamon">E.</tp:taxon-name-part> <tp:taxon-name-part taxon-name-part-type="species" reg="tengchongense">tengchongense</tp:taxon-name-part></tp:taxon-name></italic>, Fig. <xref ref-type="fig" rid="F5">5D</xref>); the distal part of G1 subterminal segment slightly sunken (Fig. <xref ref-type="fig" rid="F5">5A</xref>) (versus barely sunken in <italic><tp:taxon-name><tp:taxon-name-part taxon-name-part-type="genus" reg="Eosamon">E.</tp:taxon-name-part> <tp:taxon-name-part taxon-name-part-type="species" reg="tumidum">tumidum</tp:taxon-name-part></tp:taxon-name></italic>, Fig. <xref ref-type="fig" rid="F5">5B</xref>, prominently sunken in <italic><tp:taxon-name><tp:taxon-name-part taxon-name-part-type="genus" reg="Eosamon">E.</tp:taxon-name-part> <tp:taxon-name-part taxon-name-part-type="species" reg="tengchongense">tengchongense</tp:taxon-name-part></tp:taxon-name></italic>, Fig. <xref ref-type="fig" rid="F5">5D</xref>). Other characters as shown in Table <xref ref-type="table" rid="T2">2</xref>.</p></tp:treatment-sec><tp:treatment-sec sec-type="distribution" id="SECID0EMVBG"><title>Distribution and habitat.</title><p><italic><tp:taxon-name><tp:taxon-name-part taxon-name-part-type="genus" reg="Eosamon">Eosamon</tp:taxon-name-part> <tp:taxon-name-part taxon-name-part-type="species" reg="daiae">daiae</tp:taxon-name-part></tp:taxon-name></italic> sp. nov. was found in Bangyang Village (<named-content xmlns:xlink="http://www.w3.org/1999/xlink" content-type="dwc:verbatimCoordinates" xlink:type="simple"><named-content content-type="geo-json" specific-use="{&#34;type&#34;:&#34;Point&#34;,&#34;coordinates&#34;:[97.798889,24.304167]}" id="NCID0EAWBG" xlink:type="simple">24°18'15"N, 97°47'56"E</named-content></named-content>, 998 m a.s.l.), Longba Town, Longchuan County and Dengga Village (<named-content xmlns:xlink="http://www.w3.org/1999/xlink" content-type="dwc:verbatimCoordinates" xlink:type="simple"><named-content content-type="geo-json" specific-use="{&#34;type&#34;:&#34;Point&#34;,&#34;coordinates&#34;:[97.798889,23.930833]}" id="NCID0EIWBG" xlink:type="simple">23°55'51"N, 97°47'56"E</named-content></named-content>, 887 m a.s.l.), Nongdao Town, Ruili City, Dehong Prefecture in the frontier of Yunnan, China (Fig. <xref ref-type="fig" rid="F1">1</xref>). They reside in moist mud burrows on the ridge of field and under low bushes (Fig. <xref ref-type="fig" rid="F6">6</xref>).</p><p>The new species was found not distant from localities with <italic><tp:taxon-name><tp:taxon-name-part taxon-name-part-type="genus" reg="Eosamon">E.</tp:taxon-name-part> <tp:taxon-name-part taxon-name-part-type="species" reg="tengchongense">tengchongense</tp:taxon-name-part></tp:taxon-name></italic>. <italic><tp:taxon-name><tp:taxon-name-part taxon-name-part-type="genus" reg="Indochinamon">Indochinamon</tp:taxon-name-part></tp:taxon-name></italic> dominates the areas surrounding the new species, with <italic><tp:taxon-name><tp:taxon-name-part taxon-name-part-type="genus" reg="Indochinamon">I.</tp:taxon-name-part> <tp:taxon-name-part taxon-name-part-type="species" reg="edwardsi">edwardsi</tp:taxon-name-part></tp:taxon-name></italic>, <italic><tp:taxon-name><tp:taxon-name-part taxon-name-part-type="genus" reg="Indochinamon">I.</tp:taxon-name-part> <tp:taxon-name-part taxon-name-part-type="species" reg="andersonianum">andersonianum</tp:taxon-name-part></tp:taxon-name></italic>, <italic><tp:taxon-name><tp:taxon-name-part taxon-name-part-type="genus" reg="Indochinamon">I.</tp:taxon-name-part> <tp:taxon-name-part taxon-name-part-type="species" reg="boshanense">boshanense</tp:taxon-name-part></tp:taxon-name></italic> and <italic><tp:taxon-name><tp:taxon-name-part taxon-name-part-type="genus" reg="Indochinamon">I.</tp:taxon-name-part> <tp:taxon-name-part taxon-name-part-type="species" reg="gengmaense">gengmaense</tp:taxon-name-part></tp:taxon-name></italic> having been recorded.</p><fig id="F5" position="float" orientation="portrait"><object-id xmlns:xlink="http://www.w3.org/1999/xlink" content-type="doi" xlink:type="simple">10.3897/zookeys.980.52186.figure5</object-id><object-id xmlns:xlink="http://www.w3.org/1999/xlink" content-type="arpha" xlink:type="simple">267D1CA3-3716-5AA3-ABA5-EA856CDE1E6A</object-id><label>Figure 5.</label><caption><p>The ventral view of left G1 <bold>A</bold><italic><tp:taxon-name><tp:taxon-name-part taxon-name-part-type="genus" reg="Eosamon">Eosamon</tp:taxon-name-part> <tp:taxon-name-part taxon-name-part-type="species" reg="daiae">daiae</tp:taxon-name-part></tp:taxon-name></italic> sp. nov. holotype, male, 26.6 × 22.2 mm, <named-content xmlns:xlink="http://www.w3.org/1999/xlink" content-type="dwc:institutional_code" xlink:type="simple">NNU</named-content> 190503 <bold>B</bold><italic><tp:taxon-name><tp:taxon-name-part taxon-name-part-type="genus" reg="Eosamon">Eosamon</tp:taxon-name-part> <tp:taxon-name-part taxon-name-part-type="species" reg="tumidum">tumidum</tp:taxon-name-part></tp:taxon-name></italic>, male, 23.2 × 18.7 mm, IZCAS CB11382 <bold>C</bold><italic><tp:taxon-name><tp:taxon-name-part taxon-name-part-type="genus" reg="Eosamon">Eosamon</tp:taxon-name-part> <tp:taxon-name-part taxon-name-part-type="species" reg="lushuiense">lushuiense</tp:taxon-name-part></tp:taxon-name></italic>, male, 23.7 × 19.9 mm, <named-content xmlns:xlink="http://www.w3.org/1999/xlink" content-type="dwc:institutional_code" xlink:type="simple">NNU</named-content> 162821 <bold>D</bold><italic><tp:taxon-name><tp:taxon-name-part taxon-name-part-type="genus" reg="Eosamon">Eosamon</tp:taxon-name-part> <tp:taxon-name-part taxon-name-part-type="species" reg="tengchongense">tengchongense</tp:taxon-name-part></tp:taxon-name></italic>, male, 37.9 × 30.1 mm, <named-content xmlns:xlink="http://www.w3.org/1999/xlink" content-type="dwc:institutional_code" xlink:type="simple">NNU</named-content> 193261. Scale bars: 1.0 mm.</p></caption><graphic xmlns:xlink="http://www.w3.org/1999/xlink" xlink:href="zookeys-980-001-g005.jpg" position="float" orientation="portrait" xlink:type="simple" id="oo_467894.jpg"><uri content-type="original_file" xlink:type="simple">https://binary.pensoft.net/fig/467894</uri></graphic></fig><fig id="F6" position="float" orientation="portrait"><object-id xmlns:xlink="http://www.w3.org/1999/xlink" content-type="doi" xlink:type="simple">10.3897/zookeys.980.52186.figure6</object-id><object-id xmlns:xlink="http://www.w3.org/1999/xlink" content-type="arpha" xlink:type="simple">88CB83EF-CF46-55D1-8153-D7A602A9C716</object-id><label>Figure 6.</label><caption><p>Habitat of <italic><tp:taxon-name><tp:taxon-name-part taxon-name-part-type="genus" reg="Eosamon">Eosamon</tp:taxon-name-part> <tp:taxon-name-part taxon-name-part-type="species" reg="daiae">daiae</tp:taxon-name-part></tp:taxon-name></italic> sp. nov., the moist mud burrows at the type locality, Tianbao Town, Yunnan Province, China.</p></caption><graphic xmlns:xlink="http://www.w3.org/1999/xlink" xlink:href="zookeys-980-001-g006.jpg" position="float" orientation="portrait" xlink:type="simple" id="oo_467895.jpg"><uri content-type="original_file" xlink:type="simple">https://binary.pensoft.net/fig/467895</uri></graphic></fig><table-wrap id="T2" position="float" orientation="portrait"><label>Table 2.</label><caption><p>Morphological differences for <italic><tp:taxon-name><tp:taxon-name-part taxon-name-part-type="genus" reg="Eosamon">Eosamon</tp:taxon-name-part> <tp:taxon-name-part taxon-name-part-type="species" reg="daiae">daiae</tp:taxon-name-part></tp:taxon-name></italic> sp. nov., <italic><tp:taxon-name><tp:taxon-name-part taxon-name-part-type="genus" reg="Eosamon">Eosamon</tp:taxon-name-part> <tp:taxon-name-part taxon-name-part-type="species" reg="tumidum">tumidum</tp:taxon-name-part></tp:taxon-name></italic>, <italic><tp:taxon-name><tp:taxon-name-part taxon-name-part-type="genus" reg="Eosamon">Eosamon</tp:taxon-name-part> <tp:taxon-name-part taxon-name-part-type="species" reg="lushuiense">lushuiense</tp:taxon-name-part></tp:taxon-name></italic> and <italic><tp:taxon-name><tp:taxon-name-part taxon-name-part-type="genus" reg="Eosamon">Eosamon</tp:taxon-name-part> <tp:taxon-name-part taxon-name-part-type="species" reg="tengchongense">tengchongense</tp:taxon-name-part></tp:taxon-name></italic>.</p></caption><table id="TID0EU3BG" rules="all"><tbody><tr><th rowspan="1" colspan="1">Character</th><th rowspan="1" colspan="1"><italic><tp:taxon-name><tp:taxon-name-part taxon-name-part-type="genus" reg="Eosamon">E.</tp:taxon-name-part> <tp:taxon-name-part taxon-name-part-type="species" reg="daiae">daiae</tp:taxon-name-part></tp:taxon-name></italic> sp. nov.</th><th rowspan="1" colspan="1"><italic><tp:taxon-name><tp:taxon-name-part taxon-name-part-type="genus" reg="Eosamon">E.</tp:taxon-name-part> <tp:taxon-name-part taxon-name-part-type="species" reg="tumidum">tumidum</tp:taxon-name-part></tp:taxon-name></italic> (cf. <xref ref-type="bibr" rid="B6">Dai 1999</xref>: pl. 174 fig. 91)</th><th rowspan="1" colspan="1"><italic><tp:taxon-name><tp:taxon-name-part taxon-name-part-type="genus" reg="Eosamon">E.</tp:taxon-name-part> <tp:taxon-name-part taxon-name-part-type="species" reg="lushuiense">lushuiense</tp:taxon-name-part></tp:taxon-name></italic> (cf. <xref ref-type="bibr" rid="B6">Dai 1999</xref>: pl. 175 fig. 92)</th><th rowspan="1" colspan="1"><italic><tp:taxon-name><tp:taxon-name-part taxon-name-part-type="genus" reg="Eosamon">E.</tp:taxon-name-part> <tp:taxon-name-part taxon-name-part-type="species" reg="tengchongense">tengchongense</tp:taxon-name-part></tp:taxon-name></italic> (cf. <xref ref-type="bibr" rid="B6">Dai 1999</xref>: pl. 177 fig. 93)</th></tr><tr><td rowspan="1" colspan="1">Carapace</td><td rowspan="1" colspan="1">Strongly convex (Fig. <xref ref-type="fig" rid="F2">2A, B</xref>)</td><td rowspan="1" colspan="1">Slightly convex</td><td rowspan="1" colspan="1">Slightly convex</td><td rowspan="1" colspan="1">Slightly convex</td></tr><tr><td rowspan="1" colspan="1">Margins of G1 terminal segment</td><td rowspan="1" colspan="1">superior margin Curved, inferior margin comparatively straight (Fig. <xref ref-type="fig" rid="F5">5A</xref>)</td><td rowspan="1" colspan="1">superior margin comparatively straight, inferior margin slightly curved (Fig. <xref ref-type="fig" rid="F5">5B</xref>)</td><td rowspan="1" colspan="1">superior margin comparatively straight, inferior margin slightly curved (Fig. <xref ref-type="fig" rid="F5">5C</xref>)</td><td rowspan="1" colspan="1">superior margin and inferior margin, comparatively curved (Fig. <xref ref-type="fig" rid="F5">5D</xref>)</td></tr><tr><td rowspan="1" colspan="1">Distal part of G1 subterminal segment</td><td rowspan="1" colspan="1">slightly sunken (Fig. <xref ref-type="fig" rid="F5">5A</xref>)</td><td rowspan="1" colspan="1">barely sunken (Fig. <xref ref-type="fig" rid="F5">5B</xref>)</td><td rowspan="1" colspan="1">slightly sunken (Fig. <xref ref-type="fig" rid="F5">5C</xref>)</td><td rowspan="1" colspan="1">obviously sunken (Fig. <xref ref-type="fig" rid="F5">5D</xref>)</td></tr><tr><td rowspan="1" colspan="1">Ratio of G1 subterminal segment to terminal segment</td><td rowspan="1" colspan="1">3–3.3</td><td rowspan="1" colspan="1">3.2</td><td rowspan="1" colspan="1">2.9</td><td rowspan="1" colspan="1">3.1</td></tr></tbody></table></table-wrap></tp:treatment-sec><tp:treatment-sec><!--Section generated to contain objects referenced in tp:taxon-treatment.--><fig id="F1" position="float" orientation="portrait"><object-id xmlns:xlink="http://www.w3.org/1999/xlink" content-type="doi" xlink:type="simple">10.3897/zookeys.980.52186.figure1</object-id><object-id xmlns:xlink="http://www.w3.org/1999/xlink" content-type="arpha" xlink:type="simple">13513C08-3A93-5E7E-9C9D-AE1439FD030D</object-id><label>Figure 1.</label><caption><p>Locality of sampling sites for <italic><tp:taxon-name><tp:taxon-name-part taxon-name-part-type="genus" reg="Eosamon">Eosamon</tp:taxon-name-part> <tp:taxon-name-part taxon-name-part-type="species" reg="daiae">daiae</tp:taxon-name-part></tp:taxon-name></italic> sp. nov. and <italic><tp:taxon-name><tp:taxon-name-part taxon-name-part-type="genus" reg="Indochinamon">Indochinamon</tp:taxon-name-part> <tp:taxon-name-part taxon-name-part-type="species" reg="malipoense">malipoense</tp:taxon-name-part></tp:taxon-name></italic> sp. nov. in southwestern and southeastern Yunnan Province, China.</p></caption><graphic xmlns:xlink="http://www.w3.org/1999/xlink" xlink:href="zookeys-980-001-g001.jpg" position="float" orientation="portrait" xlink:type="simple" id="oo_467890.jpg"><uri content-type="original_file" xlink:type="simple">https://binary.pensoft.net/fig/467890</uri></graphic></fig></tp:treatment-sec><ref-list><ref id="B6"><mixed-citation xmlns:xlink="http://www.w3.org/1999/xlink" xlink:type="simple"><person-group><name name-style="western"><surname>Dai</surname><given-names>AY</given-names></name></person-group> (<year>1999</year>) Fauna Sinica. <tp:taxon-name><tp:taxon-name-part taxon-name-part-type="phylum">Arthropoda</tp:taxon-name-part></tp:taxon-name>: <tp:taxon-name><tp:taxon-name-part taxon-name-part-type="subphylum">Crustacea</tp:taxon-name-part></tp:taxon-name>: <tp:taxon-name><tp:taxon-name-part taxon-name-part-type="class">Malacostraca</tp:taxon-name-part></tp:taxon-name>: <tp:taxon-name><tp:taxon-name-part taxon-name-part-type="order">Decapoda</tp:taxon-name-part></tp:taxon-name>: <tp:taxon-name><tp:taxon-name-part taxon-name-part-type="family">Parathelphusidae</tp:taxon-name-part></tp:taxon-name>, <tp:taxon-name><tp:taxon-name-part taxon-name-part-type="family">Potamidae</tp:taxon-name-part></tp:taxon-name>. Science Press, Beijing. [in Chinese with English summary]</mixed-citation></ref></ref-list></tp:taxon-treatment>
