# Supplementary material for: Two new species of freshwater crabs of the genera Eosamon Yeo & Ng, 2007 and Indochinamon Yeo & Ng, 2007 (Crustacea, Brachyura, Potamidae) from southern Yunnan, China
Source: Zookeys. 2020 Oct 28;980:1–21. doi: 10.3897/zookeys.980.52186 (PMC7642192; doi:10.3897/zookeys.980.52186)
Supplement: XML Treatment for Indochinamon malipoense [file zookeys.980.52186-treatment2.xml]

<!DOCTYPE tp:taxon-treatment
  PUBLIC "-//TaxonX//DTD Taxonomic Treatment Publishing DTD v0 20100105//EN" "tax-treatment-NSO.dtd">
<tp:taxon-treatment xmlns:tp="http://www.plazi.org/taxpub"><tp:treatment-meta><kwd-group><label>Taxon classification</label><kwd><named-content xmlns:xlink="http://www.w3.org/1999/xlink" content-type="kingdom">Plantae</named-content></kwd><kwd><named-content xmlns:xlink="http://www.w3.org/1999/xlink" content-type="order">Decapoda</named-content></kwd><kwd><named-content xmlns:xlink="http://www.w3.org/1999/xlink" content-type="family">Potamidae</named-content></kwd></kwd-group><mixed-citation publication-type="journal"><person-group><name><surname>Zhang</surname><given-names>Zewei</given-names></name><name><surname>Pan</surname><given-names>Da</given-names></name><name><surname>Hao</surname><given-names>Xiyang</given-names></name><name><surname>Sun</surname><given-names>Hongying</given-names></name></person-group><article-title>Two new species of freshwater crabs of the genera <italic><tp:taxon-name><tp:taxon-name-part taxon-name-part-type="genus" reg="Eosamon">Eosamon</tp:taxon-name-part></tp:taxon-name></italic> Yeo &amp; Ng, 2007 and <italic><tp:taxon-name><tp:taxon-name-part taxon-name-part-type="genus" reg="Indochinamon">Indochinamon</tp:taxon-name-part></tp:taxon-name></italic> Yeo &amp; Ng, 2007 (<tp:taxon-name><tp:taxon-name-part taxon-name-part-type="subphylum">Crustacea</tp:taxon-name-part></tp:taxon-name>, <tp:taxon-name><tp:taxon-name-part taxon-name-part-type="infraorder">Brachyura</tp:taxon-name-part></tp:taxon-name>, <tp:taxon-name><tp:taxon-name-part taxon-name-part-type="family">Potamidae</tp:taxon-name-part></tp:taxon-name>) from southern Yunnan, China</article-title><source>Zookeys</source><day>28</day><month>10</month><year>2020</year><volume>980</volume><fpage>1</fpage><lpage>21</lpage><pub-id pub-id-type="doi">10.3897/zookeys.980.52186</pub-id></mixed-citation></tp:treatment-meta><tp:nomenclature><tp:taxon-name><object-id xmlns:xlink="http://www.w3.org/1999/xlink" content-type="arpha" xlink:type="simple">0704422B-76C0-5A56-9390-D2F05DC40DA9</object-id>
                <tp:taxon-name-part taxon-name-part-type="genus" reg="Indochinamon">Indochinamon</tp:taxon-name-part>
                <tp:taxon-name-part taxon-name-part-type="species" reg="malipoense">malipoense</tp:taxon-name-part>
                <object-id xmlns:xlink="http://www.w3.org/1999/xlink" content-type="zoobank" xlink:type="simple">http://zoobank.org/6B741968-8048-454C-8040-50D3BC581A5F</object-id>
              </tp:taxon-name><tp:taxon-authority>Zhang &amp; Sun</tp:taxon-authority><tp:taxon-status xmlns:xlink="http://www.w3.org/1999/xlink" xlink:type="simple">sp. nov.</tp:taxon-status><xref ref-type="fig" rid="F7">Figs 7</xref><xref ref-type="fig" rid="F8">, 8</xref><xref ref-type="fig" rid="F9">, 9</xref><xref ref-type="fig" rid="F10">, 10</xref></tp:nomenclature><tp:treatment-sec sec-type="material" id="SECID0E5FAI"><title>Material examined.</title><p><bold><italic>Holotype</italic></bold>: China • 1 male, 53.0 × 42.7 mm, <named-content xmlns:xlink="http://www.w3.org/1999/xlink" content-type="dwc:institutional_code" xlink:type="simple">NNU</named-content> 180505; Yunnan Province, Wenshan Prefecture, Malipo County, Tianbao Town, Bajiaoping Village; <named-content xmlns:xlink="http://www.w3.org/1999/xlink" content-type="dwc:verbatimCoordinates" xlink:type="simple"><named-content content-type="geo-json" specific-use="{&#34;type&#34;:&#34;Point&#34;,&#34;coordinates&#34;:[104.840833,22.981389]}" id="NCID0EUGAI" xlink:type="simple">22°58'53"N, 104°50'27"E</named-content></named-content>; 1075 m a.s.l.; 5 April 2018; leg. Zhan Zhang, Zewei Zhang &amp; Hongying Sun. <bold><italic>Paratypes</italic></bold>: China • 1 female, 48.0 × 38.2 mm, <named-content xmlns:xlink="http://www.w3.org/1999/xlink" content-type="dwc:institutional_code" xlink:type="simple">NNU</named-content> 180603; Yunnan Province, Wenshan Prefecture, Malipo County, Babu Town; <named-content xmlns:xlink="http://www.w3.org/1999/xlink" content-type="dwc:verbatimCoordinates" xlink:type="simple"><named-content content-type="geo-json" specific-use="{&#34;type&#34;:&#34;Point&#34;,&#34;coordinates&#34;:[104.901111,23.224722]}" id="NCID0EHHAI" xlink:type="simple">23°13'29"N, 104°54'04"E</named-content></named-content>; 550 m a.s.l.; 6 April 2018, leg. Zhan Zhang, Zewei Zhang &amp; Hongying Sun • 2 males, 63.2 × 49.0 mm, <named-content xmlns:xlink="http://www.w3.org/1999/xlink" content-type="dwc:institutional_code" xlink:type="simple">NNU</named-content> 180501, 60.5 × 48.0 mm, <named-content xmlns:xlink="http://www.w3.org/1999/xlink" content-type="dwc:institutional_code" xlink:type="simple">NNU</named-content> 180506, same data as holotype.</p></tp:treatment-sec><tp:treatment-sec sec-type="material" id="SECID0E3HAI"><title>Comparative material.</title><p><italic><tp:taxon-name><tp:taxon-name-part taxon-name-part-type="genus" reg="Indochinamon">Indochinamon</tp:taxon-name-part> <tp:taxon-name-part taxon-name-part-type="species" reg="changpoense">changpoense</tp:taxon-name-part></tp:taxon-name></italic> Dai, 1995: China • 1 male, 44.1 × 35.6 mm, <named-content xmlns:xlink="http://www.w3.org/1999/xlink" content-type="dwc:institutional_code" xlink:type="simple">NNU</named-content> 161701; Yunnan Province, Jinping County Changpotou; 17 May 2016; leg. Kelin Chu, Pengfei Wang &amp; Hongying Sun; <italic><tp:taxon-name><tp:taxon-name-part taxon-name-part-type="genus" reg="Indochinamon">Indochinamon</tp:taxon-name-part> <tp:taxon-name-part taxon-name-part-type="species" reg="tannanti">tannanti</tp:taxon-name-part></tp:taxon-name></italic> Rathbun, 1904: China • 1 male, 43.3 × 34.9 mm, <named-content xmlns:xlink="http://www.w3.org/1999/xlink" content-type="dwc:institutional_code" xlink:type="simple">NNU</named-content> 180801; Yunnan Province, Hekou County; 8 April 2018; leg. Zhan Zhang, Zewei Zhang &amp; Hongying Sun.</p></tp:treatment-sec><tp:treatment-sec sec-type="diagnosis" id="SECID0EIJAI"><title>Diagnosis.</title><p>Carapace broader than long, dorsal surface glabrous, gently convex; regions indistinctly defined; anterolateral margin lined with obvious granules (Fig. <xref ref-type="fig" rid="F7">7A</xref>). Third maxilliped exopod with flagellum (Fig. <xref ref-type="fig" rid="F8">8A</xref>). Male pleon triangular, lateral margin of sixth somite distinctly convex; telson triangular, tip rounded (Fig. <xref ref-type="fig" rid="F7">7C</xref>); G1 terminal segment distinctly curved, subterminal segment about 3.2 times as long as terminal segment (Fig. <xref ref-type="fig" rid="F8">8B, C</xref>); G1 strongly curved outwards, not reaching pleonal locking mechanism <italic>in situ</italic> (Fig. <xref ref-type="fig" rid="F8">8E</xref>). Female pleon ovate (Fig. <xref ref-type="fig" rid="F9">9A</xref>), vulvae on thoracic sternite 6, subrotund, opening inner, ventrolateral margin arched distinctly (Fig. <xref ref-type="fig" rid="F9">9B</xref>).</p><fig id="F7" position="float" orientation="portrait"><object-id xmlns:xlink="http://www.w3.org/1999/xlink" content-type="doi" xlink:type="simple">10.3897/zookeys.980.52186.figure7</object-id><object-id xmlns:xlink="http://www.w3.org/1999/xlink" content-type="arpha" xlink:type="simple">1F390C9C-EABB-5FA1-AD3E-14D2482FD679</object-id><label>Figure 7.</label><caption><p><italic><tp:taxon-name><tp:taxon-name-part taxon-name-part-type="genus" reg="Indochinamon">Indochinamon</tp:taxon-name-part> <tp:taxon-name-part taxon-name-part-type="species" reg="malipoense">malipoense</tp:taxon-name-part></tp:taxon-name></italic> sp. nov. holotype, male, 53.0 × 42.7 mm, <named-content xmlns:xlink="http://www.w3.org/1999/xlink" content-type="dwc:institutional_code" xlink:type="simple">NNU</named-content> 180505 <bold>A</bold> dorsal view <bold>B</bold> frontal view of cephalothorax <bold>C</bold> ventral view showing anterior thoracic sternum and pleon <bold>D</bold> outer surfaces of left major chela. Scale bars: 1.0 cm.</p></caption><graphic xmlns:xlink="http://www.w3.org/1999/xlink" xlink:href="zookeys-980-001-g007.jpg" position="float" orientation="portrait" xlink:type="simple" id="oo_467896.jpg"><uri content-type="original_file" xlink:type="simple">https://binary.pensoft.net/fig/467896</uri></graphic></fig><fig id="F8" position="float" orientation="portrait"><object-id xmlns:xlink="http://www.w3.org/1999/xlink" content-type="doi" xlink:type="simple">10.3897/zookeys.980.52186.figure8</object-id><object-id xmlns:xlink="http://www.w3.org/1999/xlink" content-type="arpha" xlink:type="simple">99D8A665-32FA-5D4C-A584-CA2A47BCDE92</object-id><label>Figure 8.</label><caption><p><italic><tp:taxon-name><tp:taxon-name-part taxon-name-part-type="genus" reg="Indochinamon">Indochinamon</tp:taxon-name-part> <tp:taxon-name-part taxon-name-part-type="species" reg="malipoense">malipoense</tp:taxon-name-part></tp:taxon-name></italic> sp. nov. holotype, male, 53.0 × 42.7 mm, <named-content xmlns:xlink="http://www.w3.org/1999/xlink" content-type="dwc:institutional_code" xlink:type="simple">NNU</named-content> 180505 <bold>A</bold> left third maxilliped <bold>B</bold> left G1 (ventral view) <bold>C</bold> left G1 (dorsal view) <bold>D</bold> left G2 <bold>E</bold> sterno-pleonal cavity with right G1 <italic>in situ</italic><bold>F</bold> left G1 terminal segment (ventral view). Scale bars: 1.0 mm.</p></caption><graphic xmlns:xlink="http://www.w3.org/1999/xlink" xlink:href="zookeys-980-001-g008.jpg" position="float" orientation="portrait" xlink:type="simple" id="oo_467897.jpg"><uri content-type="original_file" xlink:type="simple">https://binary.pensoft.net/fig/467897</uri></graphic></fig><fig id="F9" position="float" orientation="portrait"><object-id xmlns:xlink="http://www.w3.org/1999/xlink" content-type="doi" xlink:type="simple">10.3897/zookeys.980.52186.figure9</object-id><object-id xmlns:xlink="http://www.w3.org/1999/xlink" content-type="arpha" xlink:type="simple">DB4A4016-D0F2-50BF-8DDF-8F25085DED28</object-id><label>Figure 9.</label><caption><p><italic><tp:taxon-name><tp:taxon-name-part taxon-name-part-type="genus" reg="Indochinamon">Indochinamon</tp:taxon-name-part> <tp:taxon-name-part taxon-name-part-type="species" reg="malipoense">malipoense</tp:taxon-name-part></tp:taxon-name></italic> sp. nov. paratype, female, 48.0 × 38.2 mm, <named-content xmlns:xlink="http://www.w3.org/1999/xlink" content-type="dwc:institutional_code" xlink:type="simple">NNU</named-content> 180603 <bold>A</bold> abdomen <bold>B</bold> vulvae.</p></caption><graphic xmlns:xlink="http://www.w3.org/1999/xlink" xlink:href="zookeys-980-001-g009.jpg" position="float" orientation="portrait" xlink:type="simple" id="oo_467898.jpg"><uri content-type="original_file" xlink:type="simple">https://binary.pensoft.net/fig/467898</uri></graphic></fig></tp:treatment-sec><tp:treatment-sec sec-type="description" id="SECID0EGOAI"><title>Description.</title><p>Carapace about 1.2 – 1.3 times broader than long (<italic>N</italic> = 4), subtrapezoidal, dorsal surface gently convex, glabrous; anterolateral region lined with granules, border with spinose granulation (Fig. <xref ref-type="fig" rid="F7">7A</xref>); cervical groove shallow, inconspicuous; H-shaped groove between gastric and cardiac regions shallow but distinct (Fig. <xref ref-type="fig" rid="F7">7A</xref>). Front slightly deflexed, with anterior border emarginated medially (Fig. <xref ref-type="fig" rid="F7">7A, B</xref>); postfrontal lobe distinctly convex, separated medially by Y-shaped groove; postorbital cristae obviously convex, separated from postfrontal lobe by distinct groove (Fig. <xref ref-type="fig" rid="F7">7A</xref>); postorbital region distinctly concave (Fig. <xref ref-type="fig" rid="F7">7A, B</xref>). Posterolateral margin comparatively smooth with few rugae; branchial regions relatively flat, smooth (Fig. <xref ref-type="fig" rid="F7">7A</xref>). External orbital angle acutely triangular; epibranchial tooth with sharp protuberance, separated from external orbital angle by distinct cleft (Fig. <xref ref-type="fig" rid="F7">7A</xref>). supraorbital, infraorbital margins cristate; pterygostomial regions comparatively smooth with several granules (Fig. <xref ref-type="fig" rid="F7">7B</xref>). Epistome superior margin cristate, inferior margin slightly curved with median triangle (Fig. <xref ref-type="fig" rid="F7">7B</xref>).</p><p>Ischium of third maxilliped elongate rectangular, about 1.3 times longer than broad, with distinct, longitudinal median sulcus; merus trapezoidal, about 1.1 times broader than long; exopod reaching beyond base of merus slightly, with short flagellum, about half the width of the merus (Fig. <xref ref-type="fig" rid="F8">8A</xref>).</p><p>Chelipeds unequal (Fig. <xref ref-type="fig" rid="F7">7A</xref>); merus margins crenulated (Fig. <xref ref-type="fig" rid="F7">7C</xref>); carpus with sharp spine at inner-distal angle, spinules and granules at base (Fig. <xref ref-type="fig" rid="F7">7A</xref>); outer surface of manus with convex granules, about 1.3 times as long as high; immovable, movable fingers curved inwards, with irregular teeth; gape narrow when fingers closed (Fig. <xref ref-type="fig" rid="F7">7D</xref>).</p><p>Ambulatory legs relatively slender, dactylus slender, with spine-like setae (Fig. <xref ref-type="fig" rid="F7">7A</xref>); second ambulatory leg merus about 1.8 times as long as dactylus; last leg with propodus about 2.7 times as long as broad, slightly shorter than dactylus (Fig. <xref ref-type="fig" rid="F7">7A</xref>).</p><p>Thoracic sternum glabrous, sternites 1, 2 completely fused to form triangular structure; suture between sternites 2, 3 distinct (Fig. <xref ref-type="fig" rid="F7">7C</xref>); suture between sternites 3, 4 shallow (Fig. <xref ref-type="fig" rid="F7">7C</xref>); sterno-pleonal cavity reaching anteriorly to level of mid-length of cheliped coxae bases, median longitudinal groove between sternites 7, 8 long (Fig. <xref ref-type="fig" rid="F8">8E</xref>). Male pleon triangular, third somite widest; sixth somite width 2.0 times length; telson triangular, width 1.4 times length, tip of telson round (Fig. <xref ref-type="fig" rid="F7">7C</xref>). Female pleon ovate, smooth, pitted; sixth somite about 2.9 times as broad as long, telson semicircular, about 2.2 times as broad as long (Fig. <xref ref-type="fig" rid="F9">9A</xref>).</p><p>G1 stout, bent; tip of terminal segment not reaching pleonal locking mechanism <italic>in situ</italic> (Fig. <xref ref-type="fig" rid="F8">8E</xref>); subterminal segment stout, about 3.2 times as long as terminal segment (Fig. <xref ref-type="fig" rid="F8">8B, C</xref>); terminal segment slender, unciform, clearly curved outwards, inferior and superior margins curved (Fig. <xref ref-type="fig" rid="F8">8E, F</xref>); base of G1 terminal segment slightly inflated, distal part tapered (Fig. <xref ref-type="fig" rid="F8">8F</xref>); G2 distinctly longer than G1, subterminal segment about 1.2 times as long as terminal segment (Fig. <xref ref-type="fig" rid="F8">8D</xref>). Female vulvae on thoracic sternite 6, ovate, opening inwards towards median of cavity, vulvar cover margin slightly arched (Fig. <xref ref-type="fig" rid="F9">9B</xref>).</p></tp:treatment-sec><tp:treatment-sec sec-type="Live coloration" id="SECID0EGSAI"><title>Live coloration</title><p>. The crabs usually have two colors: brownish-red (Fig. <xref ref-type="fig" rid="F11">11A</xref>) and yellowish-cyan (Fig. <xref ref-type="fig" rid="F11">11B</xref>). From the type locality, Tianbao Town, both brownish-red and yellowish-cyan crabs have been found, while from Babu Town, only yellowish-cyan crabs have been found. Morphologically, there is no distinct difference between individuals with different colors. Similar color variation also can be seen in another potamid crab, <italic><tp:taxon-name><tp:taxon-name-part taxon-name-part-type="genus" reg="Geothelphusa">Geothelphusa</tp:taxon-name-part> <tp:taxon-name-part taxon-name-part-type="species" reg="pingtung">pingtung</tp:taxon-name-part></tp:taxon-name></italic> Tan &amp; Liu, 1998 (<xref ref-type="bibr" rid="B24">Shy et al. 2019</xref>).</p><fig id="F10" position="float" orientation="portrait"><object-id xmlns:xlink="http://www.w3.org/1999/xlink" content-type="doi" xlink:type="simple">10.3897/zookeys.980.52186.figure10</object-id><object-id xmlns:xlink="http://www.w3.org/1999/xlink" content-type="arpha" xlink:type="simple">5324A40D-5AE8-5070-AE5E-D28C5A1D0D1B</object-id><label>Figure 10.</label><caption><p>The ventral view of left G1 <bold>A</bold><italic><tp:taxon-name><tp:taxon-name-part taxon-name-part-type="genus" reg="Indochinamon">Indochinamon</tp:taxon-name-part> <tp:taxon-name-part taxon-name-part-type="species" reg="malipoense">malipoense</tp:taxon-name-part></tp:taxon-name></italic> sp. nov. holotype, male, 53.0 × 42.7 mm, <named-content xmlns:xlink="http://www.w3.org/1999/xlink" content-type="dwc:institutional_code" xlink:type="simple">NNU</named-content> 180505 <bold>B</bold><italic><tp:taxon-name><tp:taxon-name-part taxon-name-part-type="genus" reg="Indochinamon">Indochinamon</tp:taxon-name-part> <tp:taxon-name-part taxon-name-part-type="species" reg="tannanti">tannanti</tp:taxon-name-part></tp:taxon-name></italic> male, 43.3 × 34.9 mm, <named-content xmlns:xlink="http://www.w3.org/1999/xlink" content-type="dwc:institutional_code" xlink:type="simple">NNU</named-content> 180801 <bold>C</bold><italic><tp:taxon-name><tp:taxon-name-part taxon-name-part-type="genus" reg="Indochinamon">Indochinamon</tp:taxon-name-part> <tp:taxon-name-part taxon-name-part-type="species" reg="changpoense">changpoense</tp:taxon-name-part></tp:taxon-name></italic> male, 44.1 × 35.6 mm, <named-content xmlns:xlink="http://www.w3.org/1999/xlink" content-type="dwc:institutional_code" xlink:type="simple">NNU</named-content> 161701. Scale bars: 1.0 mm.</p></caption><graphic xmlns:xlink="http://www.w3.org/1999/xlink" xlink:href="zookeys-980-001-g010.jpg" position="float" orientation="portrait" xlink:type="simple" id="oo_467899.jpg"><uri content-type="original_file" xlink:type="simple">https://binary.pensoft.net/fig/467899</uri></graphic></fig><fig id="F11" position="float" orientation="portrait"><object-id xmlns:xlink="http://www.w3.org/1999/xlink" content-type="doi" xlink:type="simple">10.3897/zookeys.980.52186.figure11</object-id><object-id xmlns:xlink="http://www.w3.org/1999/xlink" content-type="arpha" xlink:type="simple">852115E9-D643-55C6-907E-FDC854C0D914</object-id><label>Figure 11.</label><caption><p>Color in life of <italic><tp:taxon-name><tp:taxon-name-part taxon-name-part-type="genus" reg="Indochinamon">Indochinamon</tp:taxon-name-part> <tp:taxon-name-part taxon-name-part-type="species" reg="malipoense">malipoense</tp:taxon-name-part></tp:taxon-name></italic> sp. nov. <bold>A</bold> brownish-red male <bold>B</bold> yellowish-cyan male. Photographs by Hongying Sun, 5 April 2018, Tianbao Town, Yunnan Province, China.</p></caption><graphic xmlns:xlink="http://www.w3.org/1999/xlink" xlink:href="zookeys-980-001-g011.jpg" position="float" orientation="portrait" xlink:type="simple" id="oo_467900.jpg"><uri content-type="original_file" xlink:type="simple">https://binary.pensoft.net/fig/467900</uri></graphic></fig></tp:treatment-sec><tp:treatment-sec sec-type="etymology" id="SECID0ELWAI"><title>Etymology.</title><p>This species is named after the type locality, Malipo County, Yunnan Province, China.</p></tp:treatment-sec><tp:treatment-sec sec-type="remarks" id="SECID0EQWAI"><title>Remarks.</title><p>Based on the morphology of G1, <xref ref-type="bibr" rid="B16">Ng and Mar (2018)</xref> separated <italic><tp:taxon-name><tp:taxon-name-part taxon-name-part-type="genus" reg="Indochinamon">Indochinamon</tp:taxon-name-part></tp:taxon-name></italic> into several groups. The G1 terminal segment of <italic><tp:taxon-name><tp:taxon-name-part taxon-name-part-type="genus" reg="Indochinamon">I.</tp:taxon-name-part> <tp:taxon-name-part taxon-name-part-type="species" reg="malipoense">malipoense</tp:taxon-name-part></tp:taxon-name></italic> sp. nov. is similar to a large group including the type species, <italic><tp:taxon-name><tp:taxon-name-part taxon-name-part-type="genus" reg="Indochinamon">I.</tp:taxon-name-part> <tp:taxon-name-part taxon-name-part-type="species" reg="villosum">villosum</tp:taxon-name-part></tp:taxon-name></italic> (Yeo &amp; Ng, 1998). Within this group, <italic><tp:taxon-name><tp:taxon-name-part taxon-name-part-type="genus" reg="Indochinamon">I.</tp:taxon-name-part> <tp:taxon-name-part taxon-name-part-type="species" reg="malipoense">malipoense</tp:taxon-name-part></tp:taxon-name></italic> sp. nov. closely resembles <italic><tp:taxon-name><tp:taxon-name-part taxon-name-part-type="genus" reg="Indochinamon">I.</tp:taxon-name-part> <tp:taxon-name-part taxon-name-part-type="species" reg="ahkense">ahkense</tp:taxon-name-part></tp:taxon-name></italic> Naruse, Chia &amp; Zhou, 2018, <italic><tp:taxon-name><tp:taxon-name-part taxon-name-part-type="genus" reg="Indochinamon">I.</tp:taxon-name-part> <tp:taxon-name-part taxon-name-part-type="species" reg="bavi">bavi</tp:taxon-name-part></tp:taxon-name></italic> Naruse, Nguyen &amp; Yeo, 2011, <italic><tp:taxon-name><tp:taxon-name-part taxon-name-part-type="genus" reg="Indochinamon">I.</tp:taxon-name-part> <tp:taxon-name-part taxon-name-part-type="species" reg="changpoense">changpoense</tp:taxon-name-part></tp:taxon-name></italic> (Dai, 1995), <italic><tp:taxon-name><tp:taxon-name-part taxon-name-part-type="genus" reg="Indochinamon">I.</tp:taxon-name-part> <tp:taxon-name-part taxon-name-part-type="species" reg="daweishanense">daweishanense</tp:taxon-name-part></tp:taxon-name></italic> (Dai, 1995), <italic><tp:taxon-name><tp:taxon-name-part taxon-name-part-type="genus" reg="Indochinamon">I.</tp:taxon-name-part> <tp:taxon-name-part taxon-name-part-type="species" reg="kimboiense">kimboiense</tp:taxon-name-part></tp:taxon-name></italic> Naruse, Nguyen &amp; Yeo, 2011, <italic><tp:taxon-name><tp:taxon-name-part taxon-name-part-type="genus" reg="Indochinamon">I.</tp:taxon-name-part> <tp:taxon-name-part taxon-name-part-type="species" reg="orleanis">orleanis</tp:taxon-name-part></tp:taxon-name></italic> (Rathbun, 1904), <italic><tp:taxon-name><tp:taxon-name-part taxon-name-part-type="genus" reg="Indochinamon">I.</tp:taxon-name-part> <tp:taxon-name-part taxon-name-part-type="species" reg="ou">ou</tp:taxon-name-part></tp:taxon-name></italic> (Yeo &amp; Ng, 1998), <italic><tp:taxon-name><tp:taxon-name-part taxon-name-part-type="genus" reg="Indochinamon">I.</tp:taxon-name-part> <tp:taxon-name-part taxon-name-part-type="species" reg="parpidum">parpidum</tp:taxon-name-part></tp:taxon-name></italic> Naruse, Chia &amp; Zhou, 2018, <italic><tp:taxon-name><tp:taxon-name-part taxon-name-part-type="genus" reg="Indochinamon">I.</tp:taxon-name-part> <tp:taxon-name-part taxon-name-part-type="species" reg="tannanti">tannanti</tp:taxon-name-part></tp:taxon-name></italic> (Rathbun, 1904) and <italic><tp:taxon-name><tp:taxon-name-part taxon-name-part-type="genus" reg="Indochinamon">I.</tp:taxon-name-part> <tp:taxon-name-part taxon-name-part-type="species" reg="yunlongense">yunlongense</tp:taxon-name-part></tp:taxon-name></italic> (Dai, 1995), as their G1s are gently bent and G1 terminal segments are relatively slender and elongate (cf. <xref ref-type="bibr" rid="B27">Yeo and Ng 1998</xref>; <xref ref-type="bibr" rid="B6">Dai 1999</xref>; <xref ref-type="bibr" rid="B14">Naruse et al. 2011</xref>, <xref ref-type="bibr" rid="B15">2018</xref>; <xref ref-type="bibr" rid="B16">Ng and Mar 2018</xref>). But <italic><tp:taxon-name><tp:taxon-name-part taxon-name-part-type="genus" reg="Indochinamon">I.</tp:taxon-name-part> <tp:taxon-name-part taxon-name-part-type="species" reg="malipoense">malipoense</tp:taxon-name-part></tp:taxon-name></italic> sp. nov. can be distinguished from other species by the obviously curved G1 terminal segment.</p><p>All <italic><tp:taxon-name><tp:taxon-name-part taxon-name-part-type="genus" reg="Indochinamon">Indochinamon</tp:taxon-name-part></tp:taxon-name></italic> species have a well-developed flagellum on the exopod of the third maxilliped. The length of the flagellum varies among species. In some species, the flagellum does not exceed the width of the merus, e.g., <italic><tp:taxon-name><tp:taxon-name-part taxon-name-part-type="genus" reg="Indochinamon">I.</tp:taxon-name-part> <tp:taxon-name-part taxon-name-part-type="species" reg="tannanti">tannanti</tp:taxon-name-part></tp:taxon-name></italic>, <italic><tp:taxon-name><tp:taxon-name-part taxon-name-part-type="genus" reg="Indochinamon">I.</tp:taxon-name-part> <tp:taxon-name-part taxon-name-part-type="species" reg="changpoense">changpoense</tp:taxon-name-part></tp:taxon-name></italic>, <italic><tp:taxon-name><tp:taxon-name-part taxon-name-part-type="genus" reg="Indochinamon">I.</tp:taxon-name-part> <tp:taxon-name-part taxon-name-part-type="species" reg="gengmaense">gengmaense</tp:taxon-name-part></tp:taxon-name></italic> (Dai, 1995), <italic><tp:taxon-name><tp:taxon-name-part taxon-name-part-type="genus" reg="Indochinamon">I.</tp:taxon-name-part> <tp:taxon-name-part taxon-name-part-type="species" reg="guttus">guttus</tp:taxon-name-part></tp:taxon-name></italic> (Yeo &amp; Ng, 1998), <italic><tp:taxon-name><tp:taxon-name-part taxon-name-part-type="genus" reg="Indochinamon">I.</tp:taxon-name-part> <tp:taxon-name-part taxon-name-part-type="species" reg="hispidum">hispidum</tp:taxon-name-part></tp:taxon-name></italic> (Wood-Mason, 1871), <italic><tp:taxon-name><tp:taxon-name-part taxon-name-part-type="genus" reg="Indochinamon">I.</tp:taxon-name-part> <tp:taxon-name-part taxon-name-part-type="species" reg="jinpingense">jinpingense</tp:taxon-name-part></tp:taxon-name></italic>, <italic><tp:taxon-name><tp:taxon-name-part taxon-name-part-type="genus" reg="Indochinamon">I.</tp:taxon-name-part> <tp:taxon-name-part taxon-name-part-type="species" reg="mieni">mieni</tp:taxon-name-part></tp:taxon-name></italic> (Dang, 1967) and <italic><tp:taxon-name><tp:taxon-name-part taxon-name-part-type="genus" reg="Indochinamon">I.</tp:taxon-name-part> <tp:taxon-name-part taxon-name-part-type="species" reg="yunlongense">yunlongense</tp:taxon-name-part></tp:taxon-name></italic>. In <italic><tp:taxon-name><tp:taxon-name-part taxon-name-part-type="genus" reg="Indochinamon">I.</tp:taxon-name-part> <tp:taxon-name-part taxon-name-part-type="species" reg="malipoense">malipoense</tp:taxon-name-part></tp:taxon-name></italic> sp. nov., the flagellum is about half the width of the merus, which is shorter than that in other species.</p><p>The G1 of <italic><tp:taxon-name><tp:taxon-name-part taxon-name-part-type="genus" reg="Indochinamon">I.</tp:taxon-name-part> <tp:taxon-name-part taxon-name-part-type="species" reg="malipoense">malipoense</tp:taxon-name-part></tp:taxon-name></italic> sp. nov. is very similar to <italic><tp:taxon-name><tp:taxon-name-part taxon-name-part-type="genus" reg="Indochinamon">I.</tp:taxon-name-part> <tp:taxon-name-part taxon-name-part-type="species" reg="tannanti">tannanti</tp:taxon-name-part></tp:taxon-name></italic>, <italic><tp:taxon-name><tp:taxon-name-part taxon-name-part-type="genus" reg="Indochinamon">I.</tp:taxon-name-part> <tp:taxon-name-part taxon-name-part-type="species" reg="changpoense">changpoense</tp:taxon-name-part></tp:taxon-name></italic>, <italic><tp:taxon-name><tp:taxon-name-part taxon-name-part-type="genus" reg="Indochinamon">I.</tp:taxon-name-part> <tp:taxon-name-part taxon-name-part-type="species" reg="ahkense">ahkense</tp:taxon-name-part></tp:taxon-name></italic>, and <italic><tp:taxon-name><tp:taxon-name-part taxon-name-part-type="genus" reg="Indochinamon">I.</tp:taxon-name-part> <tp:taxon-name-part taxon-name-part-type="species" reg="daweishanense">daweishanense</tp:taxon-name-part></tp:taxon-name></italic>. They are also geographically close. But <italic><tp:taxon-name><tp:taxon-name-part taxon-name-part-type="genus" reg="Indochinamon">I.</tp:taxon-name-part> <tp:taxon-name-part taxon-name-part-type="species" reg="malipoense">malipoense</tp:taxon-name-part></tp:taxon-name></italic> sp. nov. can be distinguished from the similar <italic><tp:taxon-name><tp:taxon-name-part taxon-name-part-type="genus" reg="Indochinamon">I.</tp:taxon-name-part> <tp:taxon-name-part taxon-name-part-type="species" reg="tannanti">tannanti</tp:taxon-name-part></tp:taxon-name></italic> and <italic><tp:taxon-name><tp:taxon-name-part taxon-name-part-type="genus" reg="Indochinamon">I.</tp:taxon-name-part> <tp:taxon-name-part taxon-name-part-type="species" reg="changpoense">changpoense</tp:taxon-name-part></tp:taxon-name></italic> by several characters (Table <xref ref-type="table" rid="T3">3</xref>), notably, the carapace regions are indistinctly defined (Fig. <xref ref-type="fig" rid="F7">7A</xref>) (versus distinctly defined in <italic><tp:taxon-name><tp:taxon-name-part taxon-name-part-type="genus" reg="Indochinamon">I.</tp:taxon-name-part> <tp:taxon-name-part taxon-name-part-type="species" reg="tannanti">tannanti</tp:taxon-name-part></tp:taxon-name></italic> and <italic><tp:taxon-name><tp:taxon-name-part taxon-name-part-type="genus" reg="Indochinamon">I.</tp:taxon-name-part> <tp:taxon-name-part taxon-name-part-type="species" reg="changpoense">changpoense</tp:taxon-name-part></tp:taxon-name></italic> (<xref ref-type="bibr" rid="B6">Dai 1999</xref>)), the G1 terminal segment is obviously curved, unciform (Fig. <xref ref-type="fig" rid="F10">10A</xref>) (versus slightly curved, conical in both <italic><tp:taxon-name><tp:taxon-name-part taxon-name-part-type="genus" reg="Indochinamon">I.</tp:taxon-name-part> <tp:taxon-name-part taxon-name-part-type="species" reg="tannanti">tannanti</tp:taxon-name-part></tp:taxon-name></italic> and <italic><tp:taxon-name><tp:taxon-name-part taxon-name-part-type="genus" reg="Indochinamon">I.</tp:taxon-name-part> <tp:taxon-name-part taxon-name-part-type="species" reg="changpoense">changpoense</tp:taxon-name-part></tp:taxon-name></italic>, Fig. <xref ref-type="fig" rid="F10">10B, C</xref>)), the base of the G1 terminal segment is slightly inflated (Fig. <xref ref-type="fig" rid="F8">8F</xref>) (versus nearly straight in both <italic><tp:taxon-name><tp:taxon-name-part taxon-name-part-type="genus" reg="Indochinamon">I.</tp:taxon-name-part> <tp:taxon-name-part taxon-name-part-type="species" reg="tannanti">tannanti</tp:taxon-name-part></tp:taxon-name></italic> and <italic><tp:taxon-name><tp:taxon-name-part taxon-name-part-type="genus" reg="Indochinamon">I.</tp:taxon-name-part> <tp:taxon-name-part taxon-name-part-type="species" reg="changpoense">changpoense</tp:taxon-name-part></tp:taxon-name></italic>, Fig. <xref ref-type="fig" rid="F10">10B, C</xref>). The G1 structure of <italic><tp:taxon-name><tp:taxon-name-part taxon-name-part-type="genus" reg="Indochinamon">I.</tp:taxon-name-part> <tp:taxon-name-part taxon-name-part-type="species" reg="malipoense">malipoense</tp:taxon-name-part></tp:taxon-name></italic> sp. nov. is also similar to <italic><tp:taxon-name><tp:taxon-name-part taxon-name-part-type="genus" reg="Indochinamon">I.</tp:taxon-name-part> <tp:taxon-name-part taxon-name-part-type="species" reg="ahkense">ahkense</tp:taxon-name-part></tp:taxon-name></italic> (<xref ref-type="bibr" rid="B15">Naruse et al. 2018</xref>: fig. 4) and <italic><tp:taxon-name><tp:taxon-name-part taxon-name-part-type="genus" reg="Indochinamon">I.</tp:taxon-name-part> <tp:taxon-name-part taxon-name-part-type="species" reg="daweishanense">daweishanense</tp:taxon-name-part></tp:taxon-name></italic> (<xref ref-type="bibr" rid="B6">Dai 1999</xref>: fig. 87) by relatively slender terminal segment. However, the G1 terminal segment is more curved in <italic><tp:taxon-name><tp:taxon-name-part taxon-name-part-type="genus" reg="Indochinamon">I.</tp:taxon-name-part> <tp:taxon-name-part taxon-name-part-type="species" reg="malipoense">malipoense</tp:taxon-name-part></tp:taxon-name></italic> sp. nov. and stronger bent outward in <italic><tp:taxon-name><tp:taxon-name-part taxon-name-part-type="genus" reg="Indochinamon">I.</tp:taxon-name-part> <tp:taxon-name-part taxon-name-part-type="species" reg="daweishanense">daweishanense</tp:taxon-name-part></tp:taxon-name></italic>. The carapace of <italic><tp:taxon-name><tp:taxon-name-part taxon-name-part-type="genus" reg="Indochinamon">I.</tp:taxon-name-part> <tp:taxon-name-part taxon-name-part-type="species" reg="malipoense">malipoense</tp:taxon-name-part></tp:taxon-name></italic> sp. nov. is superficially similar to <italic><tp:taxon-name><tp:taxon-name-part taxon-name-part-type="genus" reg="Indochinamon">I.</tp:taxon-name-part> <tp:taxon-name-part taxon-name-part-type="species" reg="ahkense">ahkense</tp:taxon-name-part></tp:taxon-name></italic> by smooth and shallow grooves of the dorsal surface. In <italic><tp:taxon-name><tp:taxon-name-part taxon-name-part-type="genus" reg="Indochinamon">I.</tp:taxon-name-part> <tp:taxon-name-part taxon-name-part-type="species" reg="ahkense">ahkense</tp:taxon-name-part></tp:taxon-name></italic>, the carapace is subquadrate (versus subtrapezoidal in <italic><tp:taxon-name><tp:taxon-name-part taxon-name-part-type="genus" reg="Indochinamon">I.</tp:taxon-name-part> <tp:taxon-name-part taxon-name-part-type="species" reg="malipoense">malipoense</tp:taxon-name-part></tp:taxon-name></italic> sp. nov.) and flatter (versus slightly convex in <italic><tp:taxon-name><tp:taxon-name-part taxon-name-part-type="genus" reg="Indochinamon">I.</tp:taxon-name-part> <tp:taxon-name-part taxon-name-part-type="species" reg="malipoense">malipoense</tp:taxon-name-part></tp:taxon-name></italic> sp. nov.).</p><p>In <italic><tp:taxon-name><tp:taxon-name-part taxon-name-part-type="genus" reg="Indochinamon">I.</tp:taxon-name-part> <tp:taxon-name-part taxon-name-part-type="species" reg="khinpyae">khinpyae</tp:taxon-name-part></tp:taxon-name></italic>, the carapace and G1 show considerable variations (<xref ref-type="bibr" rid="B16">Ng and Mar 2018</xref>). In smaller individuals, the carapace is less sculptured and the G1 terminal segment is shorter and straighter (<xref ref-type="bibr" rid="B16">Ng and Mar 2018</xref>). In <italic><tp:taxon-name><tp:taxon-name-part taxon-name-part-type="genus" reg="Indochinamon">I.</tp:taxon-name-part> <tp:taxon-name-part taxon-name-part-type="species" reg="malipoense">malipoense</tp:taxon-name-part></tp:taxon-name></italic> sp. nov., the morphology of the carapace is relatively stable while the ratio of G1 subterminal segment to terminal segment varies in sampled individuals.</p><table-wrap id="T3" position="float" orientation="portrait"><label>Table 3.</label><caption><p>Morphological differences for <italic><tp:taxon-name><tp:taxon-name-part taxon-name-part-type="genus" reg="Indochinamon">Indochinamon</tp:taxon-name-part> <tp:taxon-name-part taxon-name-part-type="species" reg="malipoense">malipoense</tp:taxon-name-part></tp:taxon-name></italic> sp. nov., <italic><tp:taxon-name><tp:taxon-name-part taxon-name-part-type="genus" reg="Indochinamon">Indochinamon</tp:taxon-name-part> <tp:taxon-name-part taxon-name-part-type="species" reg="tannanti">tannanti</tp:taxon-name-part></tp:taxon-name></italic> and <italic><tp:taxon-name><tp:taxon-name-part taxon-name-part-type="genus" reg="Indochinamon">Indochinamon</tp:taxon-name-part> <tp:taxon-name-part taxon-name-part-type="species" reg="changpoense">changpoense</tp:taxon-name-part></tp:taxon-name></italic>.</p></caption><table id="TID0EKGAI" rules="all"><tbody><tr><th rowspan="1" colspan="1">Character</th><th rowspan="1" colspan="1"><italic><tp:taxon-name><tp:taxon-name-part taxon-name-part-type="genus" reg="Indochinamon">I.</tp:taxon-name-part> <tp:taxon-name-part taxon-name-part-type="species" reg="malipoense">malipoense</tp:taxon-name-part></tp:taxon-name></italic> sp. nov.</th><th rowspan="1" colspan="1"><italic><tp:taxon-name><tp:taxon-name-part taxon-name-part-type="genus" reg="Indochinamon">I.</tp:taxon-name-part> <tp:taxon-name-part taxon-name-part-type="species" reg="tannanti">tannanti</tp:taxon-name-part></tp:taxon-name></italic> (cf. <xref ref-type="bibr" rid="B6">Dai 1999</xref>: pl. 161 fig. 83)</th><th rowspan="1" colspan="1"><italic><tp:taxon-name><tp:taxon-name-part taxon-name-part-type="genus" reg="Indochinamon">I.</tp:taxon-name-part> <tp:taxon-name-part taxon-name-part-type="species" reg="changpoense">changpoense</tp:taxon-name-part></tp:taxon-name></italic> (cf. <xref ref-type="bibr" rid="B6">Dai 1999</xref>: pl. 164 fig. 85)</th></tr><tr><td rowspan="1" colspan="1">carapace</td><td rowspan="1" colspan="1">gently convex, regions indistinctly defined (Fig. <xref ref-type="fig" rid="F7">7A</xref>)</td><td rowspan="1" colspan="1">flat, regions distinctly defined</td><td rowspan="1" colspan="1">gently convex, regions distinctly defined</td></tr><tr><td rowspan="1" colspan="1">G1 terminal segment</td><td rowspan="1" colspan="1">obviously curved, unciform (Fig. <xref ref-type="fig" rid="F10">10A</xref>)</td><td rowspan="1" colspan="1">slightly curved, conical, with short, conspicious setae,tip tapering (Fig. <xref ref-type="fig" rid="F10">10B</xref>)</td><td rowspan="1" colspan="1">slightly curved, conical, with few very short setae, dorsal lobe of pleopod opening visible (Fig. <xref ref-type="fig" rid="F10">10C</xref>)</td></tr><tr><td rowspan="1" colspan="1">base of G1 terminal segment</td><td rowspan="1" colspan="1">slightly inflated (Fig. <xref ref-type="fig" rid="F10">10A</xref>)</td><td rowspan="1" colspan="1">nearly straight (Fig. <xref ref-type="fig" rid="F10">10B</xref>)</td><td rowspan="1" colspan="1">nearly straight (Fig. <xref ref-type="fig" rid="F10">10C</xref>)</td></tr><tr><td rowspan="1" colspan="1">Ratio of G1 subterminal segment to terminal segment</td><td rowspan="1" colspan="1">2.8–3.2</td><td rowspan="1" colspan="1">2.7</td><td rowspan="1" colspan="1">2.9</td></tr></tbody></table></table-wrap></tp:treatment-sec><tp:treatment-sec sec-type="distribution" id="SECID0EHQBI"><title>Distribution and habitat.</title><p><italic><tp:taxon-name><tp:taxon-name-part taxon-name-part-type="genus" reg="Indochinamon">Indochinamon</tp:taxon-name-part> <tp:taxon-name-part taxon-name-part-type="species" reg="malipoense">malipoense</tp:taxon-name-part></tp:taxon-name></italic> sp. nov. was collected from Tianbao Town (<named-content xmlns:xlink="http://www.w3.org/1999/xlink" content-type="dwc:verbatimCoordinates" xlink:type="simple"><named-content content-type="geo-json" specific-use="{&#34;type&#34;:&#34;Point&#34;,&#34;coordinates&#34;:[104.840833,22.981389]}" id="NCID0E2QBI" xlink:type="simple">22°58'53"N, 104°50'27"E</named-content></named-content>, 1075 m a.s.l.; <named-content xmlns:xlink="http://www.w3.org/1999/xlink" content-type="dwc:verbatimCoordinates" xlink:type="simple"><named-content content-type="geo-json" specific-use="{&#34;type&#34;:&#34;Point&#34;,&#34;coordinates&#34;:[104.830000,22.949444]}" id="NCID0EDRBI" xlink:type="simple">22°56'58"N, 104°49'48"E</named-content></named-content>, 223 m a.s.l.; <named-content xmlns:xlink="http://www.w3.org/1999/xlink" content-type="dwc:verbatimCoordinates" xlink:type="simple"><named-content content-type="geo-json" specific-use="{&#34;type&#34;:&#34;Point&#34;,&#34;coordinates&#34;:[104.795000,23.001944]}" id="NCID0ELRBI" xlink:type="simple">23°00'07"N, 104°47'42"E</named-content></named-content>, 979 m a.s.l.) and Babu Town (<named-content xmlns:xlink="http://www.w3.org/1999/xlink" content-type="dwc:verbatimCoordinates" xlink:type="simple"><named-content content-type="geo-json" specific-use="{&#34;type&#34;:&#34;Point&#34;,&#34;coordinates&#34;:[104.901111,23.224722]}" id="NCID0ETRBI" xlink:type="simple">23°13'29"N, 104°54'04"E</named-content></named-content>, 550 m a.s.l.) located in the frontier between China and Vietnam, Malipo County, Wenshan Prefecture in Yunnan, China. They were found under rocks in mountain streams with altitudes of 200–1100 m.</p><p><italic><tp:taxon-name><tp:taxon-name-part taxon-name-part-type="genus" reg="Indochinamon">Indochinamon</tp:taxon-name-part> <tp:taxon-name-part taxon-name-part-type="species" reg="ahkense">ahkense</tp:taxon-name-part></tp:taxon-name></italic>, <italic><tp:taxon-name><tp:taxon-name-part taxon-name-part-type="genus" reg="Indochinamon">I.</tp:taxon-name-part> <tp:taxon-name-part taxon-name-part-type="species" reg="changpoense">changpoense</tp:taxon-name-part></tp:taxon-name></italic>, <italic><tp:taxon-name><tp:taxon-name-part taxon-name-part-type="genus" reg="Indochinamon">I.</tp:taxon-name-part> <tp:taxon-name-part taxon-name-part-type="species" reg="daweishanense">daweishanense</tp:taxon-name-part></tp:taxon-name></italic>, <italic><tp:taxon-name><tp:taxon-name-part taxon-name-part-type="genus" reg="Indochinamon">I.</tp:taxon-name-part> <tp:taxon-name-part taxon-name-part-type="species" reg="jinpingense">jinpingense</tp:taxon-name-part></tp:taxon-name></italic>, <italic><tp:taxon-name><tp:taxon-name-part taxon-name-part-type="genus" reg="Indochinamon">I.</tp:taxon-name-part> <tp:taxon-name-part taxon-name-part-type="species" reg="tannanti">tannanti</tp:taxon-name-part></tp:taxon-name></italic> and <italic><tp:taxon-name><tp:taxon-name-part taxon-name-part-type="genus" reg="Somanniathelphusa">Somanniathelphusa</tp:taxon-name-part> <tp:taxon-name-part taxon-name-part-type="species" reg="brevipodum">brevipodum</tp:taxon-name-part></tp:taxon-name></italic> Tai, Song, He, Cao, Xu &amp; Zhong, 1975, have been recorded near the distribution areas of <italic><tp:taxon-name><tp:taxon-name-part taxon-name-part-type="genus" reg="Indochinamon">I.</tp:taxon-name-part> <tp:taxon-name-part taxon-name-part-type="species" reg="malipoense">malipoense</tp:taxon-name-part></tp:taxon-name></italic> sp. nov..</p></tp:treatment-sec><ref-list><ref id="B24"><mixed-citation xmlns:xlink="http://www.w3.org/1999/xlink" xlink:type="simple"><person-group><name name-style="western"><surname>Shy</surname><given-names>J-Y</given-names></name><name name-style="western"><surname>Shih</surname><given-names>H-T</given-names></name><name name-style="western"><surname>Ng</surname><given-names>PKL</given-names></name></person-group> (<year>2019</year>) Crustacean Fauna of Taiwan: Brachyuran Crabs. Volume 3 – Freshwater crabs – <tp:taxon-name><tp:taxon-name-part taxon-name-part-type="family">Potamidae</tp:taxon-name-part></tp:taxon-name>, <tp:taxon-name><tp:taxon-name-part taxon-name-part-type="family">Gecarcinucidae</tp:taxon-name-part></tp:taxon-name>. National Penghu University of Science and Technology, Taiwan.</mixed-citation></ref><ref id="B16"><mixed-citation xmlns:xlink="http://www.w3.org/1999/xlink" xlink:type="simple"><person-group><name name-style="western"><surname>Ng</surname><given-names>PKL</given-names></name><name name-style="western"><surname>Mar</surname><given-names>W</given-names></name></person-group> (<year>2018</year>) On a new species of freshwater crab, <italic><tp:taxon-name><tp:taxon-name-part taxon-name-part-type="genus">Indochinamon</tp:taxon-name-part> <tp:taxon-name-part taxon-name-part-type="species">khinpyae</tp:taxon-name-part></tp:taxon-name></italic>, from northern Myanmar (<tp:taxon-name><tp:taxon-name-part taxon-name-part-type="subphylum">Crustacea</tp:taxon-name-part></tp:taxon-name>, <tp:taxon-name><tp:taxon-name-part taxon-name-part-type="infraorder">Brachyura</tp:taxon-name-part></tp:taxon-name>, <tp:taxon-name><tp:taxon-name-part taxon-name-part-type="family">Potamidae</tp:taxon-name-part></tp:taxon-name>). ZooKeys (811): 1–47. <ext-link xlink:type="simple" ext-link-type="doi" xlink:href="10.3897/zookeys.811.29187">https://doi.org/10.3897/zookeys.811.29187</ext-link></mixed-citation></ref><ref id="B27"><mixed-citation xmlns:xlink="http://www.w3.org/1999/xlink" xlink:type="simple"><person-group><name name-style="western"><surname>Yeo</surname><given-names>DCJ</given-names></name><name name-style="western"><surname>Ng</surname><given-names>PKL</given-names></name></person-group> (<year>1998</year>) <article-title>Freshwater crabs of the <italic><tp:taxon-name><tp:taxon-name-part taxon-name-part-type="genus">Potamon</tp:taxon-name-part> <tp:taxon-name-part taxon-name-part-type="species">tannanti</tp:taxon-name-part></tp:taxon-name></italic> species group (<tp:taxon-name><tp:taxon-name-part taxon-name-part-type="subphylum">Crustacea</tp:taxon-name-part></tp:taxon-name>: <tp:taxon-name><tp:taxon-name-part taxon-name-part-type="order">Decapoda</tp:taxon-name-part></tp:taxon-name>: <tp:taxon-name><tp:taxon-name-part taxon-name-part-type="infraorder">Brachyura</tp:taxon-name-part></tp:taxon-name>: <tp:taxon-name><tp:taxon-name-part taxon-name-part-type="family">Potamidae</tp:taxon-name-part></tp:taxon-name>) from northern Indochina.</article-title><source>Raffles Bulletin of Zoology</source><volume>46</volume>(<issue>2</issue>): <fpage>627</fpage>–<lpage>650</lpage>.</mixed-citation></ref><ref id="B6"><mixed-citation xmlns:xlink="http://www.w3.org/1999/xlink" xlink:type="simple"><person-group><name name-style="western"><surname>Dai</surname><given-names>AY</given-names></name></person-group> (<year>1999</year>) Fauna Sinica. <tp:taxon-name><tp:taxon-name-part taxon-name-part-type="phylum">Arthropoda</tp:taxon-name-part></tp:taxon-name>: <tp:taxon-name><tp:taxon-name-part taxon-name-part-type="subphylum">Crustacea</tp:taxon-name-part></tp:taxon-name>: <tp:taxon-name><tp:taxon-name-part taxon-name-part-type="class">Malacostraca</tp:taxon-name-part></tp:taxon-name>: <tp:taxon-name><tp:taxon-name-part taxon-name-part-type="order">Decapoda</tp:taxon-name-part></tp:taxon-name>: <tp:taxon-name><tp:taxon-name-part taxon-name-part-type="family">Parathelphusidae</tp:taxon-name-part></tp:taxon-name>, <tp:taxon-name><tp:taxon-name-part taxon-name-part-type="family">Potamidae</tp:taxon-name-part></tp:taxon-name>. Science Press, Beijing. [in Chinese with English summary]</mixed-citation></ref><ref id="B14"><mixed-citation xmlns:xlink="http://www.w3.org/1999/xlink" xlink:type="simple"><person-group><name name-style="western"><surname>Naruse</surname><given-names>T</given-names></name><name name-style="western"><surname>Nguyen</surname><given-names>XQ</given-names></name><name name-style="western"><surname>Yeo</surname><given-names>DCJ</given-names></name></person-group> (<year>2011</year>) <article-title>Three new species of <italic><tp:taxon-name><tp:taxon-name-part taxon-name-part-type="genus">Indochinamon</tp:taxon-name-part></tp:taxon-name></italic> Yeo &amp; Ng, 2007 (<tp:taxon-name><tp:taxon-name-part taxon-name-part-type="subphylum">Crustacea</tp:taxon-name-part></tp:taxon-name>: <tp:taxon-name><tp:taxon-name-part taxon-name-part-type="infraorder">Brachyura</tp:taxon-name-part></tp:taxon-name>: <tp:taxon-name><tp:taxon-name-part taxon-name-part-type="superfamily">Potamoidea</tp:taxon-name-part></tp:taxon-name>: <tp:taxon-name><tp:taxon-name-part taxon-name-part-type="family">Potamidae</tp:taxon-name-part></tp:taxon-name>) from Vietnam, with a redescription of <tp:taxon-name><tp:taxon-name-part taxon-name-part-type="genus">Ranguna</tp:taxon-name-part> (<tp:taxon-name-part taxon-name-part-type="subgenus">Ranguna</tp:taxon-name-part>) <tp:taxon-name-part taxon-name-part-type="species">kimboiensis</tp:taxon-name-part></tp:taxon-name> Dang, 1975.</article-title><source>Zootaxa</source><volume>2732</volume>(<issue>1</issue>): <fpage>33</fpage>–<lpage>48</lpage>. <ext-link xlink:type="simple" ext-link-type="doi" xlink:href="10.11646/zootaxa.2732.1.3">https://doi.org/10.11646/zootaxa.2732.1.3</ext-link></mixed-citation></ref><ref id="B15"><mixed-citation xmlns:xlink="http://www.w3.org/1999/xlink" xlink:type="simple"><person-group><name name-style="western"><surname>Naruse</surname><given-names>T</given-names></name><name name-style="western"><surname>Chia</surname><given-names>JE</given-names></name><name name-style="western"><surname>Zhou</surname><given-names>XM</given-names></name></person-group> (<year>2018</year>) Biodiversity surveys reveal eight new species of freshwater crabs (<tp:taxon-name><tp:taxon-name-part taxon-name-part-type="order">Decapoda</tp:taxon-name-part></tp:taxon-name>: <tp:taxon-name><tp:taxon-name-part taxon-name-part-type="infraorder">Brachyura</tp:taxon-name-part></tp:taxon-name>: <tp:taxon-name><tp:taxon-name-part taxon-name-part-type="family">Potamidae</tp:taxon-name-part></tp:taxon-name>) from Yunnan Province, China. PeerJ 6: e5497. <ext-link xlink:type="simple" ext-link-type="doi" xlink:href="10.7717/peerj.5497">https://doi.org/10.7717/peerj.5497</ext-link></mixed-citation></ref></ref-list></tp:taxon-treatment>
